# Supplementary material for: Alternative splicing of ZmCCA1 mediates drought response in tropical maize
Source: PLoS One. 2019 Jan 30;14(1):e0211623. doi: 10.1371/journal.pone.0211623 (PMC6353190; doi:10.1371/journal.pone.0211623)
Supplement: S1 Table — (XLSX) [file pone.0211623.s001.xlsx]

## Sheet: Sheet1
Primers for 3′ RACE
3CCA10-1：CCATGCGCTGTTCAGTAGAG	3'RACE Outer Primer：TACCGTCGTTCCACTAGTGATTT
Primers for cloning ZmCCA1 cDNA sequences
ZCCA1-1F: GAGGTACTACTTCCGTCAGG	ZCCA1-1R: GTTCAATAGTTGCTTGGTGCTT
ZCCA1-3F: CACAGCATACAGTCAGCACAC	ZCCA1-3R: AGTTCACCTTCTCACTCAGCAT
Primers for cloning overexpression constructs
ZmCCA1.1
CC-1F：AGATCTGATGGAGGTGAATTCCTCT	CC-1R：ACTAGTTCATGTTGATGCTTCACTA
ZmCCA1.2
CC-2F：GACTCTTGACCATGGAGGTGAATTCCTCTGG	CC-2R：TTACTAGTCAGATCTTTACGAAATAAACTTTTG
ZmCCA1.3
CC-3F：GACTCTTGACCATGGAGGTGAATTCCTCT	CC-3R：TTACTAGTCAGATCTCTATGTAAATGCATGACC
Primers for qRT-PCR.
ZmCCA1
DC1F：GTTTCCGAAGAGGGTCGTCTG DC1R：TGAGGTCAACTGCCACTGTG
The size of the PCR product is 142 bp.
ZmCCA1.1
D6F：CTTCCTTTCCCAATGAACTGTC D6R：GCTTCACTATCAAGACGAATCC
The size of the PCR product is 151 bp.
ZmCCA1.2
D3F：CCTCGACACAATTGGGTCAT D3R：GTTCACCTTCTCACTCAGCATA
The size of the PCR product is 96 bp.
ZmCCA1.3
D4F：TGTGGAAGCGAAGGAGAATAGG D4R：AGTTCACCTTCTCACTCAGCAT
The size of the PCR product is 123 bp.
